# Supplementary material for: A Systematic Review of Multimodal Frameworks for Assessing Health Vulnerability in Academicians Across Ergonomic, Lifestyle, and Dietary Domains
Source: Healthcare (Basel). 2026 Feb 6;14(3):413. doi: 10.3390/healthcare14030413 (PMC12897325; doi:10.3390/healthcare14030413)
Supplement: Supplementary file 1 [file healthcare-14-00413-s001.zip]

Archive with 1 entries (1 files):
- healthcare-4054397-supplementary.pdf
